# Supplementary material for: Marine ω-3 PUFA Supplementation Enhances FFAR4 Activation and Reduces Inflammatory Markers in PBMC of Subjects with Obesity: A Randomized Controlled Trial (EPICO)
Source: Nutrients. 2025 Nov 21;17(23):3630. doi: 10.3390/nu17233630 (PMC12693359; doi:10.3390/nu17233630)
Supplement: Supplementary file 1 [file nutrients-17-03630-s001.zip]

Archive with 1 entries (1 files):
- nutrients-3969245-supplementary.pdf
